# Supplementary material for: The Relationship between Dietary Protein Consumption and Risk of Fracture: a subgroup and dose-response meta-analysis of prospective cohort studies
Source: Sci Rep. 2015 Mar 16;5:9151. doi: 10.1038/srep09151 (PMC5376209; doi:10.1038/srep09151)
Supplement: Supplementary Information — Dataset 1 [file srep09151-s3.xlsx]

## Sheet: Sheet1
Cat	study	rr	lb	ub	Substudy	study_01	Author
1	3	0.99	0.97	1.02	Total protein for all fracture	3	Beasley et al 2014
1	12	1.06	0.94	1.19	Total protein for all fracture	12	Dargent-Molina et al 2008
2	3	0.91	0.84	1	Total protein for hip fracture	3	Beasley et al 2014
2	5	0.63	0.37	1.09	Total protein for hip fracture	5	Misra et al 2011
2	9	0.44	0.16	1.22	Total protein for hip fracture	9	Munger et al 1999
2	10	0.76	0.37	1.57	Total protein for hip fracture	10	Sahni et al 2010
2	11	0.96	0.64	1.45	Total protein for hip fracture	11	Feskanich et al 1996
3	3	0.93	0.88	0.98	Total protein for limb fracture	3	Beasley et al 2014
3	11	1.22	1.04	1.43	Total protein for limb fracture	11	Feskanich et al 1996
