# Supplementary material for: The Relationship between Dietary Protein Consumption and Risk of Fracture: a subgroup and dose-response meta-analysis of prospective cohort studies
Source: Sci Rep. 2015 Mar 16;5:9151. doi: 10.1038/srep09151 (PMC5376209; doi:10.1038/srep09151)
Supplement: Supplementary Information — Dataset 2 [file srep09151-s4.xlsx]

## Sheet: Sheet1
cat	substudy	study	rr	lb	ub	author	lnrr	lnlb	lnub
1	Animal protein for all fracture	7	0.42	0.15	1.2	Nieves et al 2010	-0.867501	-1.89712	0.182322
2	Animal protein for hip fracture	9	0.31	0.1	0.93	Munger et al 1999	-1.17118	-2.30259	-0.0725707
2	Animal protein for hip fracture	10	2.08	0.97	4.47	Sahni et al 2010	0.732368	-0.0304592	1.49739
1	Animal protein for all fracture	12	1.11	0.98	1.24	Dargent-Molina et al 2008	0.10436	-0.0202027	0.215111
2	Animal protein for hip fracture	4.1	0.96	0.62	1.49	Meyer et al (Woman) 1997	-0.040822	-0.478036	0.398776
2	Animal protein for hip fracture	4.2	1.3	0.63	2.68	Meyer et al (Man) 1997	0.262364	-0.462035	0.985817
2	Animal protein for hip fracture	11	0.98	0.65	1.47	Feskanich et al 2008	-0.0202027	-0.430783	0.385262
