# Supplementary material for: The Relationship between Dietary Protein Consumption and Risk of Fracture: a subgroup and dose-response meta-analysis of prospective cohort studies
Source: Sci Rep. 2015 Mar 16;5:9151. doi: 10.1038/srep09151 (PMC5376209; doi:10.1038/srep09151)
Supplement: Supplementary Information — Dataset 3 [file srep09151-s5.xlsx]

## Sheet: Sheet1
cat	study	substudy	rr	lb	ub	Author	lnrr	lnlb	lnub
1	7	Vegetable protein for all fracture	0.57	0.11	2.91	Nieves et al 2010	-0.562119	-2.20728	1.06815
1	8	Vegetable protein for all fracture	0.63	0.53	0.76	Zhang et al 2005	-0.462035	-0.634878	-0.274437
1	12	Vegetable protein for all fracture	0.95	0.85	1.06	Dargent-Molina et al 2008	-0.0512933	-0.162519	0.0582689
2	9	Vegetable protein for hip fracture	1.92	0.72	5.11	Munger et al 1999	0.652325	-0.328504	1.6312
2	10	Vegetable protein for hip fracture	0.48	0.2	1.14	Sahni et al 2010	-0.733969	-1.60944	0.131028
2	11	Vegetable protein for hip fracture	1.11	0.75	1.68	Feskanich et al 1996	0.10436	-0.287682	0.518794
3	6.1	Vegetable protein for limb fracture	0.32	0.13	0.76	Thorpe et al (Vegetarians) 2008	-1.13943	-2.04022	-0.274437
3	6.2	Vegetable protein for limb fracture	2.51	1.29	4.87	Thorpe et al (Non-Vegetarians) 2008	0.920283	0.254642	1.58309
3	11	Vegetable protein for limb fracture	0.9	0.77	1.06	Feskanich et al 1996	-0.10536	-0.261365	0.0582689
