# Supplementary material for: The Relationship between Dietary Protein Consumption and Risk of Fracture: a subgroup and dose-response meta-analysis of prospective cohort studies
Source: Sci Rep. 2015 Mar 16;5:9151. doi: 10.1038/srep09151 (PMC5376209; doi:10.1038/srep09151)
Supplement: Supplementary Information — Dataset 4 [file srep09151-s6.xlsx]

## Sheet: Sheet1
study	author	year	adjrr	lb	ub	dose	cases	peryears	type	obs	cat	logrr	loglb	logub	se
1	Misra et al 2011	2011	1	1	1	46.45	31	2366.37	2	1	0	0	0	0	0
1	Misra et al 2011	2011	0.7	0.41	1.19	59.61	25	2580.46	2	2	1	-0.356675	-0.891598	0.173953	1.04422
1	Misra et al 2011	2011	0.56	0.32	1	67.7	21	2653.45	2	3	2	-0.579818	-1.13943	0	1.11663
1	Misra et al 2011	2011	0.63	0.37	1.09	82.74	23	2644.38	2	4	3	-0.462035	-0.994252	0.0861777	1.0588
2	Munger et al 1999	1999	1	1	1	67.38	16	26008	2	5	0	0	0	0	0
2	Munger et al 1999	1999	0.96	0.45	2.06	76.57	16	26131	2	6	1	-0.040822	-0.798508	0.722706	1.49076
2	Munger et al 1999	1999	0.46	0.18	1.21	85.94	7	26121	2	7	2	-0.776529	-1.7148	0.19062	1.86728
2	Munger et al 1999	1999	0.44	0.16	1.22	95.5	5	26078	2	8	3	-0.820981	-1.83258	0.198851	1.99077
3	Sahni et al (low Ca) 2010	2010	1	1	1	56	10	8496	2	9	0	0	0	0	0
3	Sahni et al (low Ca) 2010	2010	1.46	0.58	3.7	76.5	9	8496	2	10	1	0.378436	-0.544727	1.30833	1.81597
3	Sahni et al (low Ca) 2010	2010	2.2	0.88	5.54	97	10	8496	2	11	2	0.788457	-0.127833	1.71199	1.803
4	Sahni et al (high Ca) 2010	2010	1	1	1	79	7	6128	2	12	0	0	0	0	0
4	Sahni et al (high Ca) 2010	2010	0.7	0.2	2.4	91	5	6128	2	13	1	-0.356675	-1.60944	0.875469	2.43516
4	Sahni et al (high Ca) 2010	2010	0.54	0.12	1.3	103	3	6128	2	14	2	-0.616186	-2.12026	0.262364	2.33493
5	Feskanich et al 1996	1996	1	1	1	61	49	186302	2	15	0	0	0	0	0
5	Feskanich et al 1996	1996	1.05	0.71	1.56	73	51	186302	2	16	1	0.0487901	-0.34249	0.444686	0.771418
5	Feskanich et al 1996	1996	0.89	0.59	1.34	82	43	186302	2	17	2	-0.116534	-0.527633	0.29267	0.803882
5	Feskanich et al 1996	1996	0.94	0.63	1.42	91	46	186302	2	18	3	-0.0618754	-0.462035	0.350657	0.796424
5	Feskanich et al 1996	1996	0.96	0.64	1.45	108	45	186302	2	19	4	-0.040822	-0.446287	0.371564	0.801479
