# Supplementary material for: The Relationship between Dietary Protein Consumption and Risk of Fracture: a subgroup and dose-response meta-analysis of prospective cohort studies
Source: Sci Rep. 2015 Mar 16;5:9151. doi: 10.1038/srep09151 (PMC5376209; doi:10.1038/srep09151)
Supplement: Supplementary Information — Dataset 5 [file srep09151-s7.xlsx]

## Sheet: Sheet1
study	author	year	adjrr	lb	ub	dose	cases	peryears	type	obs	cat	logrr	loglb	logub	se
2	Munger et al 1999	1999	1	1	1	43.74	20	26015	2	1	0	0	0	0	0
2	Munger et al 1999	1999	0.59	0.26	1.34	53.83	10	26138	2	2	1	-0.527633	-1.34707	0.29267	1.60692
2	Munger et al 1999	1999	0.63	0.28	1.42	64.3	10	26077	2	3	2	-0.462035	-1.27297	0.350657	1.59112
2	Munger et al 1999	1999	0.31	0.1	0.93	75.14	4	26108	2	4	3	-1.17118	-2.30259	-0.0725707	2.18537
3	Sahni et al (low Ca) 2010	2010	1	1	1	34	9	8496	2	5	0	0	0	0	0
3	Sahni et al (low Ca) 2010	2010	0.97	0.33	2.78	47	6	8496	2	6	1	-0.0304592	-1.10866	1.02245	2.08845
3	Sahni et al (low Ca) 2010	2010	3.17	1.3	7.78	60	14	8496	2	7	2	1.15373	0.262364	2.05156	1.75338
4	Sahni et al (high Ca) 2010	2010	1	1	1	48	5	6128	2	8	0	0	0	0	0
4	Sahni et al (high Ca) 2010	2010	1.51	0.43	5.31	62	8	6128	2	8	1	0.41211	-0.84397	1.66959	2.46325
4	Sahni et al (high Ca) 2010	2010	0.32	0.05	2.08	76	2	6128	2	9	2	-1.13943	-2.99573	0.732368	3.65347
5	Feskanich et al 1996	1996	1	1	1	46.5	50	186302	2	10	0	0	0	0	0
5	Feskanich et al 1996	1996	1.07	0.73	1.59	56.5	51	186302	2	11	1	0.0676587	-0.314711	0.463734	0.762862
5	Feskanich et al 1996	1996	0.95	0.63	1.42	65.5	45	186302	2	12	2	-0.0512933	-0.462035	0.350657	0.796424
5	Feskanich et al 1996	1996	0.92	0.61	1.38	75	43	186302	2	13	3	-0.0833816	-0.494296	0.322084	0.800037
5	Feskanich et al 1996	1996	0.98	0.65	1.47	85	45	186302	2	14	4	-0.0202027	-0.430783	0.385262	0.79971
