# Supplementary material for: The Relationship between Dietary Protein Consumption and Risk of Fracture: a subgroup and dose-response meta-analysis of prospective cohort studies
Source: Sci Rep. 2015 Mar 16;5:9151. doi: 10.1038/srep09151 (PMC5376209; doi:10.1038/srep09151)
Supplement: Supplementary Information — Dataset 6 [file srep09151-s8.xlsx]

## Sheet: Sheet1
study	author	year	adjrr	lb	ub	dose	cases	peryears	type	obs	cat	logrr	loglb	logub	se
2	Munger et al 1999	1999	1	1	1	17.5	7	26028	2	1	0	0	0	0	0
2	Munger et al 1999	1999	1.15	0.38	3.42	20.3	7	26082	2	2	1	0.139762	-0.967584	1.22964	2.15324
2	Munger et al 1999	1999	1.86	0.69	4.98	23.19	13	26124	2	3	2	0.620576	-0.371064	1.60543	1.93693
2	Munger et al 1999	1999	1.92	0.72	5.11	26.2	17	26108	2	4	3	0.652325	-0.328504	1.6312	1.92047
3	Sahni et al (low Ca) 2010	2010	1	1	1	22	11	8496	2	5	0	0	0	0	0
3	Sahni et al (low Ca) 2010	2010	1.1	0.46	2.64	28	4	8496	2	6	1	0.0953102	-0.776529	0.970779	1.71233
3	Sahni et al (low Ca) 2010	2010	0.6	0.2	1.85	34	14	8496	2	7	2	-0.510826	-1.60944	0.615186	2.18009
4	Sahni et al (high Ca) 2010	2010	1	1	1	22	6	6128	2	8	0	0	0	0	0
4	Sahni et al (high Ca) 2010	2010	0.59	0.17	2.04	28	6	6128	2	8	1	-0.527633	-1.77196	0.71295	2.43516
4	Sahni et al (high Ca) 2010	2010	0.23	0.05	1.03	34	3	6128	2	9	2	-1.46968	-2.99573	0.0295588	2.96473
5	Feskanich et al 1996	1996	1	1	1	11	44	186302	2	10	0	0	0	0	0
5	Feskanich et al 1996	1996	0.98	0.64	1.49	13	44	186302	2	11	1	-0.0202027	-0.446287	0.398776	0.828147
5	Feskanich et al 1996	1996	0.92	0.6	1.41	15.5	43	186302	2	12	2	-0.0833816	-0.510826	0.34359	0.837312
5	Feskanich et al 1996	1996	0.94	0.62	1.43	18	45	186302	2	13	3	-0.0618754	-0.478036	0.357674	0.818981
5	Feskanich et al 1996	1996	1.11	0.75	1.68	20	58	186302	2	14	4	0.10436	-0.287682	0.518794	0.790332
